# Supplementary material for: Adsorption Behavior of Organoarsenicals over MnFe2O4-Graphene Hybrid Nanocomposite: The Role of Organoarsenic Chemical Structures
Source: Materials (Basel). 2023 Dec 14;16(24):7636. doi: 10.3390/ma16247636 (PMC10744441; doi:10.3390/ma16247636)
Supplement: Supplementary file 1 [file materials-16-07636-s001.zip]

Archive with 1 entries (1 files):
- materials-2761893-supplementary.pdf
